# Supplementary material for: Compatibility of Drotaverine Hydrochloride with Ibuprofen and Ketoprofen Nonsteroidal Anti-Inflammatory Drugs Mixtures
Source: Materials (Basel). 2022 Feb 8;15(3):1244. doi: 10.3390/ma15031244 (PMC8838396; doi:10.3390/ma15031244)
Supplement: Supplementary file 1 [file materials-15-01244-s001.zip]

Archive with 1 entries (1 files):
- materials-1553037-supplementary.pdf
